# Supplementary material for: Evaluation of Tryptophan and Its Metabolites in Predicting Disease Activation in Inflammatory Bowel Disease
Source: J Clin Med. 2025 Feb 5;14(3):1016. doi: 10.3390/jcm14031016 (PMC11818851; doi:10.3390/jcm14031016)
Supplement: Supplementary file 1 [file jcm-14-01016-s001.zip]

Archive with 1 entries (1 files):
- jcm-3408255-supplementary.pdf
